# Supplementary material for: Identification and in Silico Characterization of GT Factors Involved in Phytohormone and Abiotic Stresses Responses in Brachypodium distachyon
Source: Int J Mol Sci. 2019 Aug 23;20(17):4115. doi: 10.3390/ijms20174115 (PMC6747514; doi:10.3390/ijms20174115)
Supplement: Supplementary file 1 [file ijms-20-04115-s001.zip]

Archive with 8 entries (7 files):
- supplementary file/Figure S1.tif
- supplementary file/Figure S2.tif
- supplementary file/Figure S3.tif
- supplementary file/Figure S4.tif
- supplementary file/Table S1.doc
- supplementary file/Table S2.doc
- supplementary file/Table S3.doc
- supplementary file/
